# Supplementary material for: In silico analysis of mutations near S1/S2 cleavage site in SARS‐CoV‐2 spike protein reveals increased propensity of glycosylation in Omicron strain
Source: J Med Virol. 2022 Jun 7;94(9):4181–92. doi: 10.1002/jmv.27845 (PMC9348480; doi:10.1002/jmv.27845)
Supplement: Supplementary file 1 — Supporting information. [file JMV-94-4181-s001.xlsx]

## Sheet: table1
	Table 1
		Strain	AA	Motif	NetOGlyc Score	NetPhos Score	NetPhos Kinase	Musite Score
		Wild-type	S673	GICASYQTQ	0.589255
			T678	YQTQTNSPR	0.631148
			S680	TQTNSPRRA		0.99	unspecific	(P) 0.864
						0.586	Cdk5
						0.55	p38MAPK
			S686	RRARSVASQ	0.577199	0.988	unsp	(P) 0.820
						0.62	PKA
						0.541	PKG
						0.525	PKC
						0.514	RSK
		Alpha	S670	GICASYQTQ	0.506726
			S683	RRARSVASQ	0.5	0.934	unspecific	(P) 0.806
						0.66	PKC
						0.595	PKA
						0.5	RSK
		Beta	S670	GICASYQTQ	0.5
			T675	YQTQTNSPR	0.624136
			S677	TQTNSPRRA		0.99	unspecific	(P) 0.864
						0.586	Cdk5
						0.55	p38MAPK
			S683	RRARSVASQ	0.58702	0.988	unsp	(P) 0.809
						0.62	PKA
						0.541	PKG
						0.525	PKC
						0.514	RSK
		Gamma	S673	GICASYQTQ	0.589589
			T678	YQTQTNSPR	0.672261
			S680	TQTNSPRRA		0.99	unspecific	(P) 0.864
						0.586	Cdk5
						0.55	p38MAPK
			S686	RRARSVASQ	0.632047	0.988	unsp	(P) 0.820
						0.62	PKA
						0.541	PKG
						0.525	PKC
						0.514	RSK
		Delta	S671	GICASYQTQ	0.51063
			S684	RRARSVASQ	0.580945	0.994	unspecific	(P) 0.853
						0.783	PKB
						0.738	PKC
						0.577	RSK
						0.531	PKA
			S687	RSVASQSII		0.535	Cdk1	(P) 0.625
		Omicron	S670	GICASYQTQ	0.608734
			K676	QTQTKSHRR				(M) 0.503
			S683	RRARSVASQ	0.69918	0.934	unspecific	(P) 0.803
						0.66	PKC
						0.575	PKA
						0.507	RSK
		Mu	S674	GICASYQTQ	0.522577
			S687	RRARSVASQ	0.515815	0.66	PKC	(P) 0.806
						0.595	PKA
						0.5	RSK
		Lambda	S666	GICASYQTQ	0.52931
			T671	YQTQTNSPR	0.580161
			S679	RRARSVASQ	0.509204	0.988	unspecific	(P) 0.820
						0.62	PKA
						0.541	PKG
						0.525	PKC
						0.514	RSK

## Sheet: table2
	Table 2
		Spike strain	ZDOCK score	Affinity (kcal/mol)	# Interactions with residue 681
		Wild-type	559.33 +/- 52.18	-10.30 +/- 1.28	2.95 +/- 2.08
		Wild-type (P)	537.11 +/- 43.97	-	-
		Alpha	582.90 +/- 87.20	-10.76 +/ 1.16	3.00 +/- 2.56
		Alpha (P)	579.6 +/- 99.24	-	-
		Delta	626.80 +/- 67.14	-10.80 +/- 1.24	5.17 +/- 2.52
		Delta (P)	635.38 +/- 64.64	-	-
		Omicron	637.12 +/- 81.03	-10.72 +/- 1.44	3.17 +/- 2.44
		Omicron (P)	650.22 +/- 64.12	-	-

## Sheet: stable1
gene	study	bronchus	diaphragm	lung	nasopharynx	tonsil	trachea
GALNT1	32 Uhlen's Lab	-	-	-	-	103	-
	Zhu et al., 2018 - Organism part	-	-	-	-	98	-
	Human Protein Atlas	3	-	-	3	2	-
	Wang et al. 2019	-	-	-	-	9452	-
PKA	68 FANTOM5 project - adult	-	-	11	-	-	-
	GTEx	-	-	40	-	-	-
	32 Uhlen's Lab	-	-	58	-	42	-
	Hallstrom et al., 2014 - Organism part	-	-	57	-	-	-
	68 FANTOM5 project - fetal	-	11	12	-	-	7
	Illumina Body Map	-	-	62	-	-	-
	ENCODE (M. Snyder lab)	-	-	37	-	-	-
	Zhu et al., 2018 - Organism part	-	-	-	-	40	-
	Human Protein Atlas	2	-	2	2	2	-
	Wang et al. 2019	-	-	23996	-	27469	-
	Human Proteome Map - adult	-	-	7.62e-05	-	-	-
PKC	32 Uhlen's Lab	-	-	-	-	1	-
	68 FANTOM5 project - fetal	-	8	-	-	-	7
	Zhu et al., 2018 - Organism part	-	-	-	-	2	-
Cdk1	32 Uhlen's Lab	-	-	-	-	68	-
	68 FANTOM5 project - fetal	-	0	-	-	-	2
	Zhu et al., 2018 - Organism part	-	-	-	-	57	-
	Wang et al. 2019	-	-	-	-	36149	-
	Human Protein Atlas	0	-	-	0	3	-
Cdk5	68 FANTOM5 project - adult	-	-	4	-	-	-
	GTEx	-	-	8	-	-	-
	32 Uhlen's Lab	-	-	9	-	9	-
	Hallstrom et al., 2014 - Organism part	-	-	9	-	-	-
	68 FANTOM5 project - fetal	-	2	1	-	-	2
	Illumina Body Map	-	-	3	-	-	-
	ENCODE (M. Snyder lab)	-	-	8	-	-	-
	Zhu et al., 2018 - Organism part	-	-	-	-	9	-
	Wang et al. 2019	-	-	17384	-	9582	-
	Human Proteome Map - adult	-	-	0	-	-	-

## Sheet: stable2
protease	strain	conformer	zdock_complex	zdock_score	zdock_p_score	prodigy_affnity	interactions_681_prodigy
furin	Wild-type	template	1	625.311	654.487	-8.7	2
furin	Wild-type	template	2	612.9	598.551	-9.4	1
furin	Wild-type	template	3	607.42	568.674	-8.6	1
furin	Wild-type	template	4	598.72	558.046	-10.5	5
furin	Wild-type	template	5	586.457	531.546	-9.4	2
furin	Wild-type	template	6	575.279	516.095	-10.6	4
furin	Wild-type	template	7	559.152	515.352	-9.8	5
furin	Wild-type	template	8	555.319	508.047	-10.1	6
furin	Wild-type	template	9	542.269	506.595	-8.4	1
furin	Wild-type	template	10	529.035	498.215	-10.5	3
furin	Wild-type	wildtype_2	1	557.645	578.048	-11.5	6
furin	Wild-type	wildtype_2	2	531.965	523.352	-8.2	2
furin	Wild-type	wildtype_2	3	523.989	509.073	-9.2	5
furin	Wild-type	wildtype_2	4	522.101	508.737	-11.7	7
furin	Wild-type	wildtype_2	5	512.412	502.709	-9.8	5
furin	Wild-type	wildtype_2	6	494.326	487.867	-8.9	4
furin	Wild-type	wildtype_2	7	481.313	479.382	-11.5	4
furin	Wild-type	wildtype_2	8	468.526	472.471	-9.9	5
furin	Wild-type	wildtype_2	9	463.391	461.277	-9.4	0
furin	Wild-type	wildtype_2	10	460.822	442.087	-9.9	0
furin	Wild-type	wildtype_3	1	670.266	640.742	-12.7	3
furin	Wild-type	wildtype_3	2	653.469	608.766	-12.1	1
furin	Wild-type	wildtype_3	3	639.311	595.752	-9.9	2
furin	Wild-type	wildtype_3	4	594.186	593.715	-8.2	4
furin	Wild-type	wildtype_3	5	548.448	580.586	-9.7	2
furin	Wild-type	wildtype_3	6	547.323	576.619	-9.8	3
furin	Wild-type	wildtype_3	7	545.434	543.648	-9.5	1
furin	Wild-type	wildtype_3	8	544.746	542.307	-12.6	0
furin	Wild-type	wildtype_3	9	535.94	535.969	-9.1	3
furin	Wild-type	wildtype_3	10	533.518	535.659	-8.9	3
furin	Wild-type	wildtype_5	1	652.523	605.137	-11.6	5
furin	Wild-type	wildtype_5	2	643.271	540.927	-10.7	5
furin	Wild-type	wildtype_5	3	606.61	540.101	-10.7	0
furin	Wild-type	wildtype_5	4	558.131	524.345	-12.3	4
furin	Wild-type	wildtype_5	5	545.878	506.644	-8.6	2
furin	Wild-type	wildtype_5	6	536.174	504.567	-9.2	5
furin	Wild-type	wildtype_5	7	535.747	499.387	-11	0
furin	Wild-type	wildtype_5	8	520.246	497.099	-11.2	3
furin	Wild-type	wildtype_5	9	516.701	485.757	-11.8	1
furin	Wild-type	wildtype_5	10	509.944	480.078	-9.6	6
furin	Wild-type	wildtype_6	1	746.72	560.593	-11.4	6
furin	Wild-type	wildtype_6	2	625.049	538.54	-10.1	4
furin	Wild-type	wildtype_6	3	574.652	524.933	-11.5	4
furin	Wild-type	wildtype_6	4	574.198	524.624	-13.5	7
furin	Wild-type	wildtype_6	5	565.854	519.135	-9.4	3
furin	Wild-type	wildtype_6	6	559.096	518.885	-10.6	2
furin	Wild-type	wildtype_6	7	553.92	511.428	-12.5	4
furin	Wild-type	wildtype_6	8	549.27	509.844	-11	6
furin	Wild-type	wildtype_6	9	547.545	498.143	-11.3	1
furin	Wild-type	wildtype_6	10	545.351	497.747	-9.3	6
furin	Wild-type	wildtype_7	1	583.773	606.172	-9.5	0
furin	Wild-type	wildtype_7	2	580.014	602.393	-12.1	1
furin	Wild-type	wildtype_7	3	571.882	583.29	-11.7	1
furin	Wild-type	wildtype_7	4	570.586	567.4	-9.6	1
furin	Wild-type	wildtype_7	5	550.307	565.801	-11.6	5
furin	Wild-type	wildtype_7	6	536.453	558.72	-9.6	0
furin	Wild-type	wildtype_7	7	522.295	553.32	-10.1	0
furin	Wild-type	wildtype_7	8	519.999	546.608	-10.2	2
furin	Wild-type	wildtype_7	9	518.92	542.072	-8.1	2
furin	Wild-type	wildtype_7	10	517.913	538.68	-10	1
furin	Alpha	template	1	728.617	567.194	-10.9	6
furin	Alpha	template	2	640.183	552.588	-10.7	9
furin	Alpha	template	3	605.317	546.454	-9.9	4
furin	Alpha	template	4	601.253	544.405	-11.6	5
furin	Alpha	template	5	590.683	536.355	-10.8	7
furin	Alpha	template	6	580.344	528.447	-10.8	5
furin	Alpha	template	7	570.939	526.789	-12.1	5
furin	Alpha	template	8	569.996	518.135	-11.8	5
furin	Alpha	template	9	557.949	514.43	-10.4	8
furin	Alpha	template	10	548.06	513.301	-8.6	2
furin	Alpha	alpha_0	1	779.758	832.908	-10.1	1
furin	Alpha	alpha_0	2	748.067	783.436	-9.7	0
furin	Alpha	alpha_0	3	720.195	782.893	-9.6	1
furin	Alpha	alpha_0	4	715.436	745.09	-9.8	2
furin	Alpha	alpha_0	5	661.504	734.941	-11.4	8
furin	Alpha	alpha_0	6	657.496	729.926	-9.9	0
furin	Alpha	alpha_0	7	656.66	663.297	-9.4	2
furin	Alpha	alpha_0	8	649.705	655.182	-12.3	9
furin	Alpha	alpha_0	9	636.531	654.818	-9.8	0
furin	Alpha	alpha_0	10	632.202	651.695	-9.6	1
furin	Alpha	alpha_1	1	555.315	526.029	-8.9	1
furin	Alpha	alpha_1	2	548.25	515.826	-11.7	2
furin	Alpha	alpha_1	3	532.361	513.506	-12.1	2
furin	Alpha	alpha_1	4	525.576	511.622	-11.7	0
furin	Alpha	alpha_1	5	515.814	507.642	-9	1
furin	Alpha	alpha_1	6	514.031	495.278	-10.9	1
furin	Alpha	alpha_1	7	512.854	491.853	-10.8	3
furin	Alpha	alpha_1	8	496.453	483.227	-8.3	1
furin	Alpha	alpha_1	9	495.582	482.731	-10.7	4
furin	Alpha	alpha_1	10	494.594	479.977	-10.6	2
furin	Alpha	alpha_2	1	679.939	723.73	-12	6
furin	Alpha	alpha_2	2	612.957	692.158	-12.8	5
furin	Alpha	alpha_2	3	605.941	650.818	-12.1	3
furin	Alpha	alpha_2	4	559.504	531.773	-10	2
furin	Alpha	alpha_2	5	535.441	524.893	-10.3	0
furin	Alpha	alpha_2	6	521.957	514.558	-9.1	2
furin	Alpha	alpha_2	7	521.926	506.855	-11.8	1
furin	Alpha	alpha_2	8	517.754	502.892	-9.4	2
furin	Alpha	alpha_2	9	513.449	500.076	-9.3	0
furin	Alpha	alpha_2	10	510.646	499.746	-10.6	3
furin	Alpha	alpha_3	1	652.821	656.279	-13.1	1
furin	Alpha	alpha_3	2	596.87	636.783	-10.9	4
furin	Alpha	alpha_3	3	585.81	583.303	-11.9	5
furin	Alpha	alpha_3	4	583.844	566.801	-12.8	1
furin	Alpha	alpha_3	5	560.106	548.068	-11.5	0
furin	Alpha	alpha_3	6	539.488	522.371	-10.7	2
furin	Alpha	alpha_3	7	524.232	515.5	-11.5	6
furin	Alpha	alpha_3	8	503.139	497.979	-8.1	1
furin	Alpha	alpha_3	9	484.278	492.24	-10.8	5
furin	Alpha	alpha_3	10	481.613	491.713	-10.1	0
furin	Alpha	alpha_9	1	936.357	888.624	-10.9	6
furin	Alpha	alpha_9	2	705.703	738.41	-12.1	7
furin	Alpha	alpha_9	3	572.68	599.422	-11.8	2
furin	Alpha	alpha_9	4	570.793	591.94	-10.3	1
furin	Alpha	alpha_9	5	537.221	576.553	-10.8	2
furin	Alpha	alpha_9	6	517.091	562.542	-10.9	5
furin	Alpha	alpha_9	7	508.299	528.32	-11.2	0
furin	Alpha	alpha_9	8	502.862	517.774	-12	1
furin	Alpha	alpha_9	9	495.851	515.931	-10.8	3
furin	Alpha	alpha_9	10	493.684	507.789	-12.3	7
furin	Delta	template	1	704.385	667.721	-12.6	3
furin	Delta	template	2	695.051	652.164	-10.6	5
furin	Delta	template	3	693.289	646.59	-9.4	2
furin	Delta	template	4	631.367	633.812	-11.7	6
furin	Delta	template	5	620.613	631.238	-11.7	8
furin	Delta	template	6	618.988	604.482	-10.8	9
furin	Delta	template	7	617.901	594.389	-10.6	5
furin	Delta	template	8	610.431	579.139	-11.4	4
furin	Delta	template	9	605.565	560.21	-11.9	7
furin	Delta	template	10	586.256	544.109	-8.8	1
furin	Delta	delta_2	1	860.066	769.559	-11.8	7
furin	Delta	delta_2	2	733.393	736.534	-10.2	5
furin	Delta	delta_2	3	710.496	711.311	-12	8
furin	Delta	delta_2	4	634.083	702.326	-11.6	9
furin	Delta	delta_2	5	627.13	662.427	-10.8	4
furin	Delta	delta_2	6	612.22	655.761	-8.2	2
furin	Delta	delta_2	7	599.61	651.147	-10.9	4
furin	Delta	delta_2	8	588.109	640.314	-11.5	5
furin	Delta	delta_2	9	582.204	635.449	-10.3	3
furin	Delta	delta_2	10	581.593	619.821	-10.5	2
furin	Delta	delta_3	1	674.726	733.819	-10.2	6
furin	Delta	delta_3	2	557.293	641.183	-11.3	3
furin	Delta	delta_3	3	553.869	619.953	-9.1	3
furin	Delta	delta_3	4	551.638	607.093	-9.8	5
furin	Delta	delta_3	5	537.515	602.283	-9.9	4
furin	Delta	delta_3	6	533.599	552.259	-9.6	6
furin	Delta	delta_3	7	518.652	544.917	-12.6	4
furin	Delta	delta_3	8	516.77	537.521	-8.2	4
furin	Delta	delta_3	9	512.309	527.015	-10.6	4
furin	Delta	delta_3	10	510.316	523.028	-11.6	4
furin	Delta	delta_6	1	723.129	676.78	-10.4	6
furin	Delta	delta_6	2	700.266	672.848	-10.9	8
furin	Delta	delta_6	3	689.614	660.895	-12.4	10
furin	Delta	delta_6	4	647.911	651.97	-12.5	11
furin	Delta	delta_6	5	620.881	637.135	-10.8	4
furin	Delta	delta_6	6	616.986	614.421	-11.1	4
furin	Delta	delta_6	7	615.086	608.995	-12.9	9
furin	Delta	delta_6	8	614.059	577.384	-8.7	2
furin	Delta	delta_6	9	607.568	568.539	-12.6	1
furin	Delta	delta_6	10	594.032	562.508	-10.8	3
furin	Delta	delta_7	1	774.512	844.689	-12.5	5
furin	Delta	delta_7	2	729.738	749.879	-10.8	5
furin	Delta	delta_7	3	711.085	737.695	-9.2	2
furin	Delta	delta_7	4	646.949	732.003	-10.2	5
furin	Delta	delta_7	5	645.476	710.294	-9.3	2
furin	Delta	delta_7	6	637.624	672.769	-12.2	7
furin	Delta	delta_7	7	632.702	671.793	-11.2	8
furin	Delta	delta_7	8	630.473	652.643	-11	7
furin	Delta	delta_7	9	612.823	634.457	-11.9	5
furin	Delta	delta_7	10	612.291	632.747	-9.9	2
furin	Delta	delta_9	1	714.513	659.821	-10.5	9
furin	Delta	delta_9	2	660.538	653.551	-10.7	8
furin	Delta	delta_9	3	650.929	642.285	-9.5	6
furin	Delta	delta_9	4	644.568	628.097	-11	6
furin	Delta	delta_9	5	592.783	604.386	-12.8	5
furin	Delta	delta_9	6	589.79	595.209	-12.7	8
furin	Delta	delta_9	7	586.065	574.883	-8.4	0
furin	Delta	delta_9	8	581.772	571.956	-9.8	5
furin	Delta	delta_9	9	576.056	571.329	-9.2	5
furin	Delta	delta_9	10	568.43	563.446	-12.1	10
furin	Omicron	template	1	609.408	692.297	-8.9	1
furin	Omicron	template	2	605.913	625.644	-10	4
furin	Omicron	template	3	600.829	617.938	-9.8	3
furin	Omicron	template	4	580.097	610.743	-10.2	5
furin	Omicron	template	5	579.206	608.998	-10.5	5
furin	Omicron	template	6	573.129	593.636	-12.3	9
furin	Omicron	template	7	562.335	593.086	-11.5	1
furin	Omicron	template	8	556.808	584.137	-10.2	6
furin	Omicron	template	9	551.146	579.016	-8.5	4
furin	Omicron	template	10	539.473	556.057	-9.3	1
furin	Omicron	omicron_1	1	664.026	726.217	-12.5	2
furin	Omicron	omicron_1	2	659.745	648.057	-11.1	2
furin	Omicron	omicron_1	3	613.735	645.085	-11.4	3
furin	Omicron	omicron_1	4	600.883	641.43	-10.4	0
furin	Omicron	omicron_1	5	600.034	636.266	-10.5	6
furin	Omicron	omicron_1	6	585.75	617.908	-9	1
furin	Omicron	omicron_1	7	578.818	617.348	-10.4	2
furin	Omicron	omicron_1	8	568.993	590.905	-13	9
furin	Omicron	omicron_1	9	557.583	588.96	-11.2	3
furin	Omicron	omicron_1	10	555.06	584.27	-9.3	1
furin	Omicron	omicron_2	1	787.469	659.334	-13.9	3
furin	Omicron	omicron_2	2	714.028	655.406	-9.3	1
furin	Omicron	omicron_2	3	659.364	634.295	-11.7	4
furin	Omicron	omicron_2	4	630.783	629.512	-11.7	5
furin	Omicron	omicron_2	5	609.726	607.717	-10.3	6
furin	Omicron	omicron_2	6	601.451	603.872	-9.3	1
furin	Omicron	omicron_2	7	600.906	598.464	-10.8	5
furin	Omicron	omicron_2	8	588.235	597.469	-8.9	4
furin	Omicron	omicron_2	9	582.589	589.387	-11	1
furin	Omicron	omicron_2	10	581.438	588.794	-11	8
furin	Omicron	omicron_5	1	686.332	796.089	-9.5	2
furin	Omicron	omicron_5	2	634.13	740.923	-8.9	2
furin	Omicron	omicron_5	3	612.025	712.442	-11.2	3
furin	Omicron	omicron_5	4	587.883	651.406	-11.7	10
furin	Omicron	omicron_5	5	581.193	641.695	-9.3	1
furin	Omicron	omicron_5	6	574.775	631.035	-11.5	1
furin	Omicron	omicron_5	7	573.6	625.568	-12.5	5
furin	Omicron	omicron_5	8	566.152	593.053	-8.5	1
furin	Omicron	omicron_5	9	557.771	579.063	-11	2
furin	Omicron	omicron_5	10	556.618	578.652	-11.1	2
furin	Omicron	omicron_7	1	890.245	908.337	-10.9	1
furin	Omicron	omicron_7	2	809.854	758.575	-10.1	3
furin	Omicron	omicron_7	3	806.147	748.668	-11	2
furin	Omicron	omicron_7	4	795.096	737.315	-12.2	1
furin	Omicron	omicron_7	5	763.794	733.66	-12.7	1
furin	Omicron	omicron_7	6	752.43	724.073	-10.5	1
furin	Omicron	omicron_7	7	742.512	718.009	-10.5	1
furin	Omicron	omicron_7	8	731.995	710.249	-13.3	6
furin	Omicron	omicron_7	9	726.296	679.116	-11.6	1
furin	Omicron	omicron_7	10	722.585	663.461	-13.1	5
furin	Omicron	omicron_10	1	779.308	724.314	-9.7	2
furin	Omicron	omicron_10	2	709.099	676.006	-12.7	0
furin	Omicron	omicron_10	3	643.91	667.952	-9	6
furin	Omicron	omicron_10	4	631.945	661.414	-9.2	6
furin	Omicron	omicron_10	5	624.622	657.926	-11	3
furin	Omicron	omicron_10	6	623.311	650.419	-10.4	1
furin	Omicron	omicron_10	7	622.516	638.897	-8.4	5
furin	Omicron	omicron_10	8	622.334	636.655	-9.1	1
furin	Omicron	omicron_10	9	604.792	628.074	-10.2	2
furin	Omicron	omicron_10	10	595.105	618.095	-14.8	7
tmprss2	Wild-type	template	1	482.115	NA	-14	7
tmprss2	Wild-type	template	2	473.665	NA	-8.7	5
tmprss2	Wild-type	template	3	464.042	NA	-10.5	3
tmprss2	Wild-type	wildtype_2	1	449.673	NA	-10.3	2
tmprss2	Wild-type	wildtype_2	2	446.581	NA	-10	2
tmprss2	Wild-type	wildtype_2	3	436.533	NA	-11.2	0
tmprss2	Wild-type	wildtype_2	4	432.148	NA	-11.3	3
tmprss2	Wild-type	wildtype_2	5	432.141	NA	-10.5	2
tmprss2	Wild-type	wildtype_3	1	494.154	NA	-10.1	3
tmprss2	Wild-type	wildtype_5	1	514.039	NA	-8.3	2
tmprss2	Wild-type	wildtype_6	1	463.091	NA	-12.1	0
tmprss2	Wild-type	wildtype_7	1	482.48	NA	-10.5	0
tmprss2	Wild-type	wildtype_7	2	478.461	NA	-12.6	1
tmprss2	Wild-type	wildtype_7	3	467.756	NA	-12.6	2
tmprss2	Alpha	template	1	457.48	NA	-12.3	4
tmprss2	Alpha	template	2	449.416	NA	-10.5	9
tmprss2	Alpha	template	3	443.328	NA	-8.6	4
tmprss2	Alpha	alpha_0	1	513.805	NA	-11.4	0
tmprss2	Alpha	alpha_0	2	472.6	NA	-12.8	1
tmprss2	Alpha	alpha_0	3	470.537	NA	-10.8	1
tmprss2	Alpha	alpha_0	4	467.406	NA	-10.4	4
tmprss2	Alpha	alpha_0	5	464.368	NA	-10.8	3
tmprss2	Alpha	alpha_0	6	459.182	NA	-10.6	3
tmprss2	Alpha	alpha_0	7	453.936	NA	-12.8	8
tmprss2	Alpha	alpha_0	8	451.52	NA	-12.2	1
tmprss2	Alpha	alpha_1	1	499.144	NA	-8.7	0
tmprss2	Alpha	alpha_1	2	495.048	NA	-10.1	2
tmprss2	Alpha	alpha_1	3	449.723	NA	-9.6	0
tmprss2	Alpha	alpha_2	1	445.026	NA	-10	3
tmprss2	Alpha	alpha_3	1	439.812	NA	-11.3	1
tmprss2	Alpha	alpha_3	2	428.96	NA	-11.4	2
tmprss2	Alpha	alpha_3	3	426.891	NA	-14	6
tmprss2	Alpha	alpha_9	1	513.647	NA	-10.8	8
tmprss2	Alpha	alpha_9	2	449.578	NA	-10.6	1
tmprss2	Delta	template	1	429.038	NA	-11.2	4
tmprss2	Delta	delta_2	1	488.148	NA	-11.9	7
tmprss2	Delta	delta_2	2	485.41	NA	-13.4	3
tmprss2	Delta	delta_2	3	447.792	NA	-12.1	1
tmprss2	Delta	delta_2	4	445.859	NA	-11.3	3
tmprss2	Delta	delta_3	1	455.435	NA	-14	11
tmprss2	Delta	delta_3	2	448.477	NA	-9.6	0
tmprss2	Delta	delta_6	1	481.13	NA	-13.9	11
tmprss2	Delta	delta_6	2	440.659	NA	-10.5	1
tmprss2	Delta	delta_7	1	514.04	NA	-10.3	0
tmprss2	Delta	delta_7	2	477.682	NA	-10.1	1
tmprss2	Delta	delta_9	1	523.327	NA	-9.9	4
tmprss2	Omicron	template	1	NA	NA	NA	NA
tmprss2	Omicron	omicron_1	1	611.697	NA	-10.2	2
tmprss2	Omicron	omicron_1	2	476.867	NA	-9.6	3
tmprss2	Omicron	omicron_1	3	459.962	NA	-10.5	1
tmprss2	Omicron	omicron_2	1	NA	NA	NA	NA
tmprss2	Omicron	omicron_5	1	581.766	NA	-10.6	3
tmprss2	Omicron	omicron_5	2	574.833	NA	-10.9	1
tmprss2	Omicron	omicron_5	3	564.362	NA	-10.2	0
tmprss2	Omicron	omicron_5	4	511.336	NA	-10	0
tmprss2	Omicron	omicron_5	5	506.159	NA	-9.8	1
tmprss2	Omicron	omicron_5	6	497.267	NA	-9.9	0
tmprss2	Omicron	omicron_5	7	473.452	NA	-9.7	0
tmprss2	Omicron	omicron_5	8	464.687	NA	-10.8	7
tmprss2	Omicron	omicron_5	9	464.357	NA	-10.2	1
tmprss2	Omicron	omicron_7	1	578.329	NA	-11.3	0
tmprss2	Omicron	omicron_7	2	509.69	NA	-11.6	0
tmprss2	Omicron	omicron_10	1	541.254	NA	-10.6	7
tmprss2	Omicron	omicron_10	2	502.943	NA	-10	7
tmprss2	Omicron	omicron_10	3	489.438	NA	-12.2	7
tmprss2	Omicron	omicron_10	4	483.114	NA	-10.5	7
